# Supplementary material for: Probing the 11B Quadrupolar and Chemical Shielding Tensors in a Pair of Organoboron Enantiomers
Source: J Phys Chem A. 2025 Nov 11;129(46):10601–15. doi: 10.1021/acs.jpca.5c03645 (PMC12641489; doi:10.1021/acs.jpca.5c03645)
Supplement: Supplementary file 2 [file jp5c03645_si_002.xlsx]

## Sheet: (-)8HQ_X_Rot
Angle	Cluster1Peak0	Cluster1Peak1	Cluster1Peak2	Cluster2Peak0	Cluster2Peak1	Cluster2Peak2	J_Cluster1	J_Cluster2	Cluster1Peak0	Cluster1Peak1	Cluster1Peak2	Cluster2Peak0	Cluster2Peak1	Cluster2Peak2	J_Cluster1	J_Cluster2
	ppm								Hz												Larmor frequency for 11B			192.55	MHz
0	-8.25763	-3.34499	1.70199	-7.27111	-2.45315	2.59035	4.97981	4.93073	-1590.01	-644.078	327.718	-1400.05	-472.354	498.773	958.862	949.412							1 ppm	192.55	Hz
2	-5.90629	-1.12403	3.5388	-9.18817	-4.47197	0.75458	4.72254	4.97137	-1137.26	-216.431	681.396	-1769.18	-861.077	145.294	909.326	957.238
10	-0.69872	3.22712	7.45869	-14.7924	-10.1234	-5.2466	4.0787	4.77292	-134.539	621.381	1436.17	-2848.28	-1949.26	-1010.23	785.354	919.025
20	5.15204	7.78454	10.7951	-21.4079	-17.4799	-13.1691	2.82153	4.11938	992.025	1498.91	2078.6	-4122.09	-3365.75	-2535.72	543.285	793.186
30	9.13021	10.337	11.9261	-26.9908	-24.199	-20.9059	1.39795	3.04246	1758.02	1990.38	2296.37	-5197.08	-4659.52	-4025.42	269.175	585.826
40	10.8484	10.8489	10.3132	-30.9627	-29.4848	-27.4369	-0.267622	1.7629	2088.87	2088.95	1985.81	-5961.87	-5677.29	-5282.98	-51.5306	339.447
50	9.89362	8.43637	7.35434	-32.2789	-31.9537	-31.4444	-1.26964	0.417229	1905.02	1624.42	1416.08	-6215.3	-6152.69	-6054.62	-244.469	80.3375
60	6.52817	4.09419	1.863	-30.8376	-31.9516	-32.5866	-2.33259	-0.87451	1257	788.336	358.72	-5937.77	-6152.29	-6274.55	-449.139	-168.387
70	1.02569	-2.05721	-5.00795	-26.7773	-28.8816	-30.8105	-3.01682	-2.0166	197.497	-396.116	-964.282	-5155.96	-5561.16	-5932.55	-580.889	-388.297
80	-5.87225	-9.09232	-12.2605	-21.1748	-23.9821	-26.7966	-3.19411	-2.8109	-1130.7	-1750.73	-2360.75	-4077.21	-4617.75	-5159.68	-615.026	-541.239
90	-13.1941	-16.0797	-18.9672	-14.6531	-17.9698	-21.1838	-2.88656	-3.26532	-2540.52	-3096.16	-3652.14	-2821.46	-3460.08	-4078.93	-555.807	-628.738
100	-19.7853	-21.9985	-24.0049	-8.2544	-11.3947	-14.4455	-2.1098	-3.09556	-3809.67	-4235.82	-4622.15	-1589.39	-2194.05	-2781.48	-406.242	-596.05
110	-25.0288	-25.9919	-26.8689	-2.74603	-5.36337	-7.77921	-0.920017	-2.51659	-4819.3	-5004.73	-5173.6	-528.748	-1032.72	-1497.89	-177.149	-484.57
120	-28.491	-28.2806	-27.6882	1.51775	-0.162853	-1.44209	0.401379	-1.47992	-5485.93	-5445.43	-5331.36	292.243	-31.3573	-277.674	77.2856	-284.958
130	-29.6357	-28.2078	-26.2257	4.39093	4.13713	3.65616	1.70501	-0.367387	-5706.36	-5431.41	-5049.76	845.474	796.605	703.993	328.3	-70.7403
140	-28.6042	-25.8082	-22.503	5.7424	6.49667	7.68092	3.05056	0.969259	-5507.73	-4969.37	-4332.96	1105.7	1250.93	1478.96	587.385	186.631
150	-25.5476	-21.6213	-17.3477	5.06698	7.16761	9.82199	4.09997	2.37751	-4919.19	-4163.17	-3340.29	975.646	1380.12	1891.22	789.449	457.789
160	-20.7028	-16.0888	-11.1742	2.75795	6.09259	9.71348	4.76431	3.47776	-3986.32	-3097.9	-2151.58	531.044	1173.13	1870.33	917.369	669.643
170	-14.6509	-9.798	-4.67073	-1.53429	2.71704	7.05029	4.99008	4.29229	-2821.03	-1886.6	-899.349	-295.428	523.167	1357.53	960.84	826.481
180	-7.99135	-3.44663	1.31593	-7.03404	-2.5167	2.20731	4.65364	4.62067	-1538.73	-663.649	253.381	-1354.4	-484.59	425.017	896.058	889.711
190	-0.971827	2.69032	6.72176	-14.14	-9.81081	-5.12188	3.84679	4.50906	-187.125	518.021	1294.28	-2722.66	-1889.07	-986.219	740.7	868.22
200	4.90743	7.44882	10.3086	-21.0375	-17.2299	-13.2044	2.70057	3.91655	944.925	1434.27	1984.92	-4050.78	-3317.62	-2542.52	519.995	754.131
210.3	9.249	10.3516	11.831	-27.081	-24.4083	-21.2797	1.29098	2.90062	1780.9	1993.21	2278.05	-5214.44	-4699.81	-4097.41	248.579	558.515
220	11.0149	10.4136	11.015	-30.6492	-29.2637	-27.3258	2.38364e-05	1.66169	2120.93	2005.14	2120.93	-5901.5	-5634.72	-5261.58	0.0045897	319.958
230	10.1795	8.72294	7.57213	-32.0849	-31.7114	-31.3396	-1.3037	0.372673	1960.07	1679.6	1458.01	-6177.95	-6106.03	-6034.44	-251.028	71.7583
240	6.83056	4.38974	2.1204	-30.3725	-31.5468	-32.3645	-2.35508	-0.99601	1315.22	845.244	408.283	-5848.23	-6074.33	-6231.79	-453.47	-191.782
250	1.27891	-1.80101	-4.79314	-26.3971	-28.5828	-30.5608	-3.03603	-2.08186	246.255	-346.784	-922.919	-5082.75	-5503.61	-5884.48	-584.587	-400.862
260	-5.54541	-8.77069	-11.926	-20.8144	-23.6749	-26.5463	-3.1903	-2.86597	-1067.77	-1688.8	-2296.35	-4007.81	-4558.6	-5111.5	-614.291	-551.843
270	-12.6773	-15.5914	-18.4674	-14.3404	-17.7347	-21.0001	-2.89503	-3.32981	-2441.02	-3002.13	-3555.9	-2761.25	-3414.82	-4043.56	-557.439	-641.154
280	-19.3911	-21.5868	-23.5796	-8.26023	-11.3779	-14.3705	-2.09423	-3.05512	-3733.76	-4156.53	-4540.25	-1590.51	-2190.81	-2767.03	-403.245	-588.263
290	-24.2764	-25.0896	-25.9636	-2.88388	-5.48849	-7.79043	-0.843585	-2.45327	-4674.43	-4831	-4999.29	-555.292	-1056.81	-1500.05	-162.432	-472.378
300	-27.6748	-27.2948	-26.7019	1.2558	-0.247154	-1.47568	0.486444	-1.36574	-5328.78	-5255.61	-5141.45	241.805	-47.5894	-284.142	93.6647	-262.974
310	-28.7504	-27.2279	-25.0434	3.86685	3.86538	3.31734	1.85354	-0.274756	-5535.9	-5242.73	-4822.1	744.562	744.28	638.753	356.898	-52.9043
320	-27.7961	-24.7406	-21.2874	5.1395	6.09788	7.46569	3.25433	1.1631	-5352.14	-4763.8	-4098.9	989.61	1174.15	1437.52	626.62	223.954
330	-24.7877	-20.6939	-16.2646	4.60308	6.96204	9.70001	4.26157	2.54847	-4772.88	-3984.61	-3131.75	886.322	1340.54	1867.74	820.565	490.707
340.5	-19.9323	-15.0682	-9.97279	2.03278	5.63254	9.50536	4.97977	3.73629	-3837.97	-2901.37	-1920.26	391.412	1084.55	1830.26	958.854	719.423
350	-14.0618	-8.98413	-3.71335	-2.07246	2.42361	7.0195	5.17424	4.54598	-2707.61	-1729.89	-715.006	-399.052	466.666	1351.61	996.301	875.328
360	-8.2403	-3.41707	1.52181	-7.2954	-2.51416	2.40183	4.88106	4.84862	-1586.67	-657.957	293.025	-1404.73	-484.102	462.473	939.848	933.601

## Sheet: (-)8HQ_Y_Rot
Angle	Cluster1Peak0	Cluster1Peak1	Cluster1Peak2	Cluster2Peak0	Cluster2Peak1	Cluster2Peak2	J_Cluster1	J_Cluster2	Cluster1Peak0	Cluster1Peak1	Cluster1Peak2	Cluster2Peak0	Cluster2Peak1	Cluster2Peak2	J_Cluster1	J_Cluster2
ppm									Hz
-7	-10.28	-4.70378	0.987282	-5.78109	-0.405028	4.98221	5.63366	5.38165	-1979.42	-905.713	190.101	-1113.15	-77.9882	959.324	1084.76	1036.24
10	-6.82419	-3.43984	0.264127	-8.31121	-4.96625	-0.958541	3.54416	3.67633	-1314	-662.341	50.8576	-1600.32	-956.251	-184.567	682.427	707.878					Larmor frequency for 11B			192.55	MHz
20	-5.59112	-3.37193	-2.3574	-7.40488	-6.41552	-4.5538	1.61686	1.42554	-1076.57	-649.264	-453.917	-1425.81	-1235.31	-876.834	311.327	274.488							1 ppm	192.55	Hz
30	-5.05981	-4.60147	-4.00292	-8.13273	-7.55994	-6.76268	0.528445	0.685023	-974.267	-886.012	-770.763	-1565.96	-1455.67	-1302.15	101.752	131.901
40	-4.57998	-5.77442	-6.76065	-8.1438	-9.33843	-10.2207	-1.09033	-1.03847	-881.875	-1111.86	-1301.76	-1568.09	-1798.11	-1968	-209.944	-199.957
50	-6.54707	-8.97822	-10.8608	-8.97891	-11.5622	-13.6345	-2.15687	-2.3278	-1260.64	-1728.76	-2091.25	-1728.89	-2226.3	-2625.33	-415.306	-448.219
60	-11.5043	-13.7381	-16.6846	-10.6602	-14.5787	-17.5913	-2.59018	-3.46555	-2215.15	-2645.27	-3212.63	-2052.61	-2807.13	-3387.2	-498.738	-667.291
70	-16.6202	-18.9851	-22.1145	-15.7005	-19.9565	-23.2398	-2.74713	-3.76967	-3200.23	-3655.59	-4258.15	-3023.13	-3842.62	-4474.83	-528.959	-725.85
80	-22.3941	-23.7253	-26.6585	-21.1064	-25.2346	-28.153	-2.1322	-3.5233	-4311.99	-4568.31	-5133.1	-4064.04	-4858.92	-5420.86	-410.555	-678.412
90	-27.4616	-28.9357	-30.8917	-26.7755	-29.5207	-31.4393	-1.71506	-2.33191	-5287.73	-5571.57	-5948.2	-5155.63	-5684.21	-6053.65	-330.234	-449.009
100	-30.5593	-31.4753	-32.4694	-28.9595	-29.6604	-30.1019	-0.955068	-0.571197	-5884.19	-6060.57	-6251.99	-5576.15	-5711.1	-5796.12	-183.898	-109.984
110	-31.8473	-31.4493	-30.6347	-27.9877	-27.0306	-25.7706	0.606324	1.10858	-6132.2	-6055.56	-5898.7	-5389.04	-5204.74	-4962.13	116.748	213.457
120	-29.6801	-27.8378	-25.3874	-24.5789	-21.9716	-18.9875	2.14637	2.79569	-5714.91	-5360.17	-4888.34	-4732.67	-4230.64	-3656.05	413.283	538.311
130	-24.9085	-21.3026	-17.4566	-20.0819	-15.9804	-11.2403	3.72597	4.42082	-4796.13	-4101.82	-3361.26	-3866.78	-3077.03	-2164.32	717.436	851.228
140	-18.3319	-13.7554	-8.62421	-15.3804	-9.94979	-4.58117	4.85387	5.39964	-3529.82	-2648.61	-1660.59	-2961.51	-1915.83	-882.104	934.612	1039.7
150	-13.2655	-7.3262	-1.30921	-12.2606	-6.22305	-0.0883835	5.97817	6.08611	-2554.28	-1410.66	-252.089	-2360.78	-1198.25	-17.0182	1151.1	1171.88
160	-10.7379	-4.39726	1.90859	-8.82304	-2.94389	3.16012	6.32325	5.99158	-2067.59	-846.692	367.499	-1698.88	-566.847	608.482	1217.54	1153.68
170	-9.90786	-3.89547	2.29319	-6.84352	-1.09442	4.69831	6.10052	5.77092	-1907.76	-750.072	441.553	-1317.72	-210.73	904.661	1174.66	1111.19
180	-9.04572	-3.85405	1.6142	-7.27143	-1.95694	3.14544	5.32996	5.20844	-1741.75	-742.096	310.815	-1400.11	-376.809	605.655	1026.28	1002.88
190	-7.16629	-3.56721	0.276797	-8.07446	-4.48971	-0.540939	3.72155	3.76676	-1379.87	-686.866	53.2973	-1554.74	-864.493	-104.158	716.584	725.29
200	-5.60735	-3.77657	-1.42513	-8.60114	-6.64576	-4.28257	2.09111	2.15929	-1079.7	-727.179	-274.408	-1656.15	-1279.64	-824.609	402.644	415.77
210	-4.33343	-3.86998	-3.24393	-9.11697	-8.47263	-7.7877	0.544752	0.664638	-834.402	-745.165	-624.618	-1755.47	-1631.4	-1499.52	104.892	127.976
220	-3.95579	-5.06744	-6.12439	-8.93792	-10.0047	-10.6652	-1.0843	-0.86364	-761.686	-975.735	-1179.25	-1721	-1926.41	-2053.58	-208.782	-166.294
230	-6.10228	-8.49824	-10.5883	-9.31528	-11.6059	-13.7832	-2.24301	-2.23397	-1174.99	-1636.34	-2038.78	-1793.66	-2234.72	-2653.96	-431.892	-430.151
240	-10.7231	-13.8362	-17.0549	-10.745	-14.1382	-17.0536	-3.16593	-3.15429	-2064.73	-2664.17	-3283.93	-2068.95	-2722.31	-3283.67	-609.599	-607.358
250	-16.3243	-18.6829	-22.0201	-15.3976	-19.8049	-22.9253	-2.84791	-3.76384	-3143.24	-3597.4	-4239.97	-2964.81	-3813.43	-4414.27	-548.365	-724.728
260	-22.3944	-23.5248	-26.6051	-20.676	-25.2415	-28.0928	-2.10539	-3.70838	-4312.03	-4529.7	-5122.82	-3981.16	-4860.26	-5409.26	-405.393	-714.048
270	-26.8107	-28.361	-30.4318	-26.1599	-28.8919	-30.7885	-1.81058	-2.31429	-5162.4	-5460.92	-5859.65	-5037.08	-5563.14	-5928.32	-348.627	-445.617
280	-30.0674	-31.2421	-32.1191	-28.3486	-28.9949	-29.368	-1.02588	-0.509716	-5789.48	-6015.67	-6184.54	-5458.53	-5582.98	-5654.82	-197.533	-98.1458
290	-31.4866	-31.0885	-30.3387	-26.9531	-25.8997	-24.6637	0.57395	1.14471	-6062.74	-5986.08	-5841.72	-5189.83	-4986.99	-4749	110.514	220.414
300	-29.4928	-27.7591	-25.3621	-23.7958	-21.0543	-17.9495	2.06537	2.92318	-5678.84	-5345.02	-4883.47	-4581.88	-4054.01	-3456.17	397.687	562.858
310	-24.7653	-21.2623	-17.4873	-19.2751	-14.9839	-10.2169	3.63899	4.52906	-4768.56	-4094.05	-3367.19	-3711.41	-2885.14	-1967.27	700.688	872.071
320	-18.6999	-13.9949	-8.64327	-15.2979	-9.5967	-3.98285	5.02833	5.65753	-3600.67	-2694.72	-1664.26	-2945.61	-1847.84	-766.897	968.205	1089.36
330	-12.9957	-6.97038	-0.889887	-11.9889	-5.93152	0.403303	6.05288	6.19609	-2502.31	-1342.15	-171.348	-2308.46	-1142.11	77.6561	1165.48	1193.06
340	-11.4708	-4.68957	2.25232	-8.67166	-2.47719	3.87214	6.86158	6.2719	-2208.71	-902.976	433.685	-1669.73	-476.982	745.581	1321.2	1207.65
350	-10.5298	-4.68439	1.54002	-6.02267	-0.248574	5.30864	6.03493	5.66565	-2027.52	-901.979	296.531	-1159.66	-47.863	1022.18	1162.03	1090.92
360	-9.89012	-4.99746	0.262804	-6.04198	-1.06475	3.74123	5.07646	4.8916	-1904.34	-962.262	50.603	-1163.38	-205.018	720.374	977.473	941.878

## Sheet: (-)8HQ_Z_Rot
Angle	Cluster1Peak0	Cluster1Peak1	Cluster1Peak2	Cluster2Peak0	Cluster2Peak1	Cluster2Peak2	J_Cluster1	J_Cluster2	Cluster1Peak0	Cluster1Peak1	Cluster1Peak2	Cluster2Peak0	Cluster2Peak1	Cluster2Peak2	J_Cluster1	J_Cluster2
	ppm													Hz
0	-27.0993	-28.9993	-30.5425	-26.7335	-28.2128	-29.5768	-1.72163	-1.42163	-5147.54	-5432.37	-5695.01	-5217.97	-5583.82	-5880.97	-273.735	-331.501					Larmor frequency for 11B			192.55	MHz
10	-30.4335	-32.0881	-33.5802	-30.0755	-31.6293	-33.0052	-1.57336	-1.46482	-5791.05	-6090.21	-6355.15	-5859.96	-6178.56	-6465.86	-282.051	-302.95							1 ppm	192.55	Hz
20	-29.3784	-31.0966	-32.5858	-29.046	-30.4482	-31.7552	-1.60367	-1.35457	-5592.81	-5862.79	-6114.46	-5656.81	-5987.66	-6274.39	-260.823	-308.787
30	-24.551	-25.995	-28.55	-24.0097	-25.0067	-26.9496	-1.99952	-1.46993	-4623.07	-4815.03	-5189.14	-4727.29	-5005.35	-5497.3	-283.036	-385.008
40	-17.8253	-19.2986	-22.4924	-16.9564	-18.5641	-20.2796	-2.33353	-1.66161	-3264.95	-3574.52	-3904.84	-3432.27	-3715.95	-4330.91	-319.943	-449.321
50	-11.6432	-12.738	-17.2726	-10.5245	-12.7382	-14.7289	-2.8147	-2.10222	-2026.48	-2452.74	-2836.05	-2241.9	-2452.71	-3325.85	-404.782	-541.971
60	-8.27888	-10.0123	-14.6161	-6.78462	-9.08126	-11.664	-3.16861	-2.43967	-1306.38	-1748.6	-2245.9	-1594.1	-1927.88	-2814.33	-469.758	-610.116
70.1	-8.35515	-10.962	-14.7313	-6.95187	-9.22042	-11.8171	-3.18809	-2.43262	-1338.58	-1775.39	-2275.39	-1608.78	-2110.74	-2836.52	-468.402	-613.868
80	-10.3553	-13.6167	-16.7128	-10.3552	-12.6449	-14.9368	-3.17873	-2.29079	-1993.89	-2434.77	-2876.07	-1993.92	-2621.9	-3218.05	-441.092	-612.064
90	-13.8934	-16.9734	-19.5137	-12.4081	-15.6252	-19.5129	-2.81017	-3.55243	-2389.18	-3008.63	-3757.22	-2675.16	-3268.23	-3757.36	-684.02	-541.097
100	-16.4914	-19.726	-22.9476	-13.3968	-17.0739	-20.161	-3.22808	-3.38208	-2579.55	-3287.57	-3881.99	-3175.42	-3798.24	-4418.56	-651.219	-621.567
109.9	-15.206	-18.2103	-23.2523	-11.9932	-16.8509	-19.9992	-4.02313	-4.00299	-2309.29	-3244.63	-3850.84	-2927.92	-3506.4	-4477.22	-770.776	-774.653
120	-11.9213	-14.8628	-20.8095	-8.97628	-14.285	-17.6057	-4.44405	-4.31469	-1728.38	-2750.57	-3389.97	-2295.46	-2861.83	-4006.86	-830.793	-855.703
130	-8.67584	-11.3053	-17.1538	-6.01214	-10.7574	-14.0134	-4.23896	-4.00062	-1157.64	-2071.34	-2698.28	-1670.53	-2176.83	-3302.96	-770.32	-816.211
140	-7.19563	-9.46696	-14.6836	-4.84275	-8.28978	-11.534	-3.74397	-3.34565	-932.471	-1596.2	-2220.88	-1385.52	-1822.86	-2827.32	-644.204	-720.901
150	-8.87457	-11.252	-15.0285	-7.19439	-9.43408	-12.0634	-3.07696	-2.43449	-1385.28	-1816.53	-2322.8	-1708.8	-2166.58	-2893.74	-468.761	-592.469
160	-13.3863	-16.1701	-18.7672	-12.7489	-14.6673	-16.5417	-2.69044	-1.89639	-2454.8	-2824.2	-3185.1	-2577.53	-3113.56	-3613.62	-365.151	-518.044
170	-19.8874	-22.2041	-24.2872	-19.8872	-21.5641	-23.0963	-2.1999	-1.60455	-3829.29	-4152.17	-4447.2	-3829.32	-4275.41	-4676.5	-308.957	-423.591
180	-26.5627	-28.5282	-30.3243	-26.1043	-28.0453	-29.6712	-1.88078	-1.78342	-5026.39	-5400.13	-5713.19	-5114.66	-5493.1	-5838.94	-343.397	-362.144
190	-29.9549	-31.7536	-33.4414	-29.4997	-31.3425	-32.9123	-1.74327	-1.7063	-5680.18	-6035	-6337.27	-5767.81	-6114.15	-6439.15	-328.549	-335.667
200	-29.0379	-30.8431	-32.5114	-28.6362	-30.3992	-31.8932	-1.73674	-1.62849	-5513.9	-5853.37	-6141.03	-5591.25	-5938.83	-6260.06	-313.565	-334.408
210	-24.2756	-26.3979	-28.0725	-23.9404	-25.5241	-26.9155	-1.89844	-1.48752	-4609.73	-4914.67	-5182.58	-4674.27	-5082.92	-5405.36	-286.422	-365.545
220	-17.6195	-19.5632	-22.3637	-16.8382	-18.4628	-20.2849	-2.37212	-1.72333	-3242.19	-3555.02	-3905.85	-3392.63	-3766.9	-4306.14	-331.827	-456.751
230	-11.9354	-13.7609	-17.2701	-10.5661	-12.4671	-14.7292	-2.66734	-2.08155	-2034.49	-2400.54	-2836.1	-2298.17	-2649.67	-3325.36	-400.802	-513.596
240	-8.80409	-10.4365	-14.6902	-6.74329	-8.80342	-11.798	-2.94305	-2.52735	-1298.42	-1695.1	-2271.7	-1695.23	-2009.54	-2828.6	-486.641	-566.684
250.2	-8.31424	-10.6236	-15.092	-6.37192	-8.95657	-11.8226	-3.38889	-2.72534	-1226.91	-1724.59	-2276.44	-1600.91	-2045.58	-2905.97	-524.764	-652.53
260	-10.8416	-14.1594	-17.6733	-9.26962	-11.9741	-14.6519	-3.41584	-2.69116	-1784.87	-2305.61	-2821.23	-2087.55	-2726.39	-3402.99	-518.183	-657.721
270	-13.6038	-16.8088	-19.9101	-13.0558	-15.9649	-18.737	-3.15314	-2.84059	-2513.9	-3074.05	-3607.81	-2619.41	-3236.53	-3833.69	-546.956	-607.138
280	-15.7286	-18.905	-21.9564	-14.4723	-17.629	-20.9454	-3.11386	-3.23655	-2786.65	-3394.47	-4033.04	-3028.55	-3640.15	-4227.7	-623.197	-599.574
290	-15.733	-19.0138	-22.472	-12.9597	-16.1861	-19.3429	-3.36953	-3.19162	-2495.39	-3116.63	-3724.48	-3029.38	-3661.1	-4326.99	-614.546	-648.804
300	-12.6432	-15.4081	-20.0424	-9.74227	-13.3151	-16.5399	-3.69962	-3.39882	-1875.87	-2563.83	-3184.76	-2434.45	-2966.82	-3859.17	-654.442	-712.362
310	-9.06041	-11.4989	-16.5704	-6.53388	-10.0253	-13.3273	-3.75498	-3.39673	-1258.1	-1930.37	-2566.18	-1744.58	-2214.11	-3190.62	-654.04	-723.021
320.1	-7.59789	-9.66195	-14.5376	-5.26836	-8.28776	-11.3684	-3.46984	-3.05004	-1014.42	-1595.81	-2188.99	-1462.97	-1860.41	-2799.21	-587.285	-668.118
330	-9.51868	-11.3907	-15.2698	-7.63663	-9.61967	-12.4094	-2.87556	-2.38637	-1470.43	-1852.27	-2389.42	-1832.82	-2193.27	-2940.2	-459.495	-553.689
340	-13.9525	-16.3702	-19.2925	-13.0454	-14.8504	-16.8331	-2.67	-1.89384	-2511.9	-2859.45	-3241.22	-2686.56	-3152.08	-3714.78	-364.659	-514.109
350	-20.7215	-22.8544	-25.0232	-20.1626	-21.6778	-23.2618	-2.15084	-1.5496	-3882.32	-4174.06	-4479.07	-3989.93	-4400.61	-4818.22	-298.376	-414.145
360	-26.8856	-28.9844	-30.5009	-26.8229	-28.0662	-29.4727	-1.80764	-1.32488	-5164.75	-5404.14	-5674.96	-5176.82	-5580.94	-5872.94	-255.106	-348.061

## Sheet: (+)8HQ_X_Rot
Angle	Cluster1Peak0	Cluster1Peak1	Cluster1Peak2	Cluster2Peak0	Cluster2Peak1	Cluster2Peak2	J_Cluster1	J_Cluster2	Cluster1Peak0	Cluster1Peak1	Cluster1Peak2	Cluster2Peak0	Cluster2Peak1	Cluster2Peak2	J_Cluster1	J_Cluster2
	ppm								Hz										Larmor frequency for 11B			192.55	MHz
0	-6.95648	-9.34074	-11.9892	-15.716	-16.7488	-17.5685	-2.51636	-0.926237	-1339.47	-1798.56	-2308.52	-3026.11	-3224.97	-3382.81	-484.525	-178.347					1 ppm	192.55	Hz
10	-11.246	-14.5194	-17.1875	-13.2506	-15.8168	-17.858	-2.97073	-2.30368	-2165.42	-2795.71	-3309.45	-2551.41	-3045.52	-3438.56	-572.014	-443.574
20	-17.0202	-21.1265	-23.9562	-9.26721	-12.0496	-15.5972	-3.46801	-3.16498	-3277.24	-4067.91	-4612.77	-1784.4	-2320.15	-3003.24	-667.766	-609.417
30	-23.925	-26.6628	-29.3067	-4.32386	-7.4661	-10.7327	-2.69086	-3.20444	-4606.76	-5133.91	-5643.01	-832.558	-1437.6	-2066.59	-518.125	-617.015
40	-29.663	-31.3817	-32.9423	1.04066	-1.95773	-4.82006	-1.63962	-2.93036	-5711.62	-6042.55	-6343.03	200.378	-376.961	-928.103	-315.708	-564.241
50	-32.117	-32.7498	-32.8725	4.92634	2.8228	1.02466	-0.377756	-1.95084	-6184.13	-6305.98	-6329.61	948.566	543.53	197.298	-72.737	-375.634
60	-31.226	-30.2211	-28.8356	6.80072	5.9101	5.41436	1.19523	-0.693179	-6012.57	-5819.06	-5552.29	1309.48	1137.99	1042.54	230.141	-133.472
70	-26.859	-24.1169	-20.9512	6.29532	7.12765	8.11501	2.9539	0.909842	-5171.71	-4643.71	-4034.16	1212.16	1372.43	1562.54	568.774	175.19
80	-20.802	-16.5165	-11.959	3.31271	5.58791	8.30386	4.42149	2.49558	-4005.42	-3180.25	-2302.71	637.862	1075.95	1598.91	851.358	480.523
90	-14.9575	-9.37427	-3.73586	-0.811155	3.15268	7.3257	5.61084	4.06843	-2880.08	-1805.02	-719.34	-156.188	607.049	1410.56	1080.37	783.376
100	-10.8903	-4.62666	1.95916	-4.63002	0.73935	6.19296	6.42471	5.41149	-2096.92	-890.863	377.236	-891.511	142.362	1192.46	1237.08	1041.98
110	-9.11925	-1.52967	5.13823	-7.97499	-2.64044	3.88309	7.12874	5.92904	-1755.91	-294.538	989.366	-1535.58	-508.416	747.69	1372.64	1141.64
120	-9.08728	-2.86671	3.43607	-10.4552	-3.96988	2.29445	6.26167	6.3748	-1749.76	-551.985	661.615	-2013.14	-764.4	441.796	1205.69	1227.47
130	-9.75573	-4.36609	1.34785	-10.9912	-5.58559	0.170438	5.55179	5.5808	-1878.47	-840.69	259.529	-2116.35	-1075.51	32.8179	1069	1074.58
140	-10.1733	-6.14367	-1.51409	-11.9488	-7.56615	-2.73279	4.32961	4.60798	-1958.87	-1182.96	-291.539	-2300.73	-1456.86	-526.199	833.666	887.267
150	-8.3608	-7.24559	-4.73885	-12.6054	-9.36976	-5.84326	1.81098	3.38105	-1609.87	-1395.14	-912.465	-2427.16	-1804.15	-1125.12	348.704	651.021
160	-6.43545	-7.13667	-7.7162	-13.4939	-11.0729	-8.60936	-0.640377	2.44227	-1239.15	-1374.17	-1485.75	-2598.25	-2132.09	-1657.73	-123.305	470.259
170	-6.64619	-7.79109	-8.87484	-15.3052	-14.5443	-13.4607	-1.11432	0.922246	-1279.72	-1500.17	-1708.85	-2947.02	-2800.5	-2591.87	-214.563	177.579
180	-7.44352	-9.64165	-12.0716	-14.8499	-15.8222	-16.3778	-2.31403	-0.763949	-1433.25	-1856.5	-2324.38	-2859.35	-3046.57	-3153.55	-445.566	-147.098
190	-11.2668	-14.1973	-16.5323	-12.98	-15.5589	-17.9428	-2.63271	-2.48141	-2169.43	-2733.68	-3183.29	-2499.3	-2995.87	-3454.89	-506.928	-477.795
200	-16.4107	-20.4894	-23.5597	-8.85072	-11.3075	-14.954	-3.57453	-3.05163	-3159.87	-3945.23	-4536.42	-1704.21	-2177.26	-2879.39	-688.276	-587.591
210	-23.6217	-26.226	-28.9558	-3.95756	-7.03197	-10.2949	-2.66706	-3.16866	-4548.35	-5049.83	-5575.43	-762.029	-1354	-1982.28	-513.542	-610.126
220	-29.4175	-31.2827	-32.7309	1.36275	-1.55939	-4.29845	-1.6567	-2.8306	-5664.33	-6023.49	-6302.33	262.398	-300.261	-827.666	-318.997	-545.032
230	-32.4033	-32.8487	-33.1509	5.67381	3.55908	1.72175	-0.373801	-1.97603	-6239.26	-6325.02	-6383.21	1092.49	685.301	331.522	-71.9754	-380.485
240	-31.425	-30.3633	-28.9368	7.54495	6.73523	6.07954	1.24409	-0.732707	-6050.88	-5846.45	-5571.78	1452.78	1296.87	1170.62	239.55	-141.083
250	-27.3024	-24.5702	-21.384	7.0214	7.73086	8.73282	2.95919	0.85571	-5257.08	-4731	-4117.49	1351.97	1488.58	1681.5	569.793	164.767
260	-21.1379	-16.8486	-12.2829	4.42951	6.61748	9.28416	4.42749	2.42733	-4070.09	-3244.2	-2365.07	852.901	1274.2	1787.67	852.514	467.382
270	-15.3897	-9.75185	-3.99903	0.0257938	4.24519	8.62134	5.69535	4.29777	-2963.29	-1877.72	-770.014	4.96659	817.411	1660.04	1096.64	827.536
280	-11.0183	-3.96825	2.31189	-4.85905	0.979423	6.65666	6.66508	5.75785	-2121.57	-764.086	445.155	-935.609	188.588	1281.74	1283.36	1108.67
290	-8.73049	-1.14369	5.72599	-7.32132	-2.24597	4.29756	7.22824	5.80944	-1681.06	-220.218	1102.54	-1409.72	-432.462	827.496	1391.8	1118.61
300	-8.56299	-2.27443	3.92737	-10.1441	-3.61171	2.91269	6.24518	6.52838	-1648.8	-437.942	756.214	-1953.24	-695.434	560.839	1202.51	1257.04
310	-8.94679	-3.79086	1.72126	-11.2464	-5.11471	0.846895	5.33402	6.04666	-1722.7	-729.929	331.428	-2165.5	-984.838	163.07	1027.07	1164.28
320.1	-8.15373	-4.96374	-1.51213	-12.3891	-7.19729	-1.51307	3.3208	5.438	-1570	-955.768	-291.161	-2385.51	-1385.84	-291.342	639.42	1047.09
330	-6.93719	-6.75174	-4.86074	-13.5799	-9.02065	-4.86054	1.03823	4.35967	-1335.76	-1300.05	-935.935	-2614.81	-1736.93	-935.896	199.91	839.455
340	-5.82565	-5.82567	-6.59504	-14.1459	-11.6793	-7.67966	-0.384694	3.23312	-1121.73	-1121.73	-1269.87	-2723.79	-2248.86	-1478.72	-74.0729	622.537
350	-5.83235	-7.17794	-8.61981	-16.8458	-15.7027	-14.5461	-1.39373	1.14986	-1123.02	-1382.11	-1659.74	-3243.65	-3023.55	-2800.84	-268.362	221.405
360	-7.15342	-9.39891	-11.8947	-15.4913	-16.6797	-17.7961	-2.37066	-1.15236	-1377.39	-1809.76	-2290.33	-2982.86	-3211.68	-3426.63	-456.47	-221.888

## Sheet: (+)8HQ_Y_Rot
Angle	Cluster1Peak0	Cluster1Peak1	Cluster1Peak2	Cluster2Peak0	Cluster2Peak1	Cluster2Peak2	J_Cluster1	J_Cluster2	Cluster1Peak0	Cluster1Peak1	Cluster1Peak2	Cluster2Peak0	Cluster2Peak1	Cluster2Peak2	J_Cluster1	J_Cluster2
	ppm								Hz											Larmor frequency for 11B			192.55	MHz
0	-7.28865	-9.2934	-12.3787	-17.8451	-17.8467	-17.8484	-2.54505	-0.00165317	-1403.43	-1789.44	-2383.53	-3436.07	-3436.39	-3436.71	-490.049	-0.318317						1 ppm	192.55	Hz
10	-8.21259	-11.258	-13.4566	-10.2998	-11.5532	-13.4567	-2.62202	-1.57845	-1581.33	-2167.73	-2591.07	-1983.22	-2224.57	-2591.09	-504.869	-303.931
20	-9.45437	-12.0995	-15.5922	-9.45617	-9.45559	-11.4459	-3.06893	-0.994858	-1820.44	-2329.76	-3002.28	-1820.79	-1820.67	-2203.91	-590.922	-191.56
30	-10.8085	-13.4233	-16.2902	-10.8076	-10.808	-13.4234	-2.74084	-1.30791	-2081.18	-2584.66	-3136.67	-2081	-2081.09	-2584.67	-527.749	-251.838
40	-14.5834	-17.0383	-19.5644	-13.0204	-15.533	-18.0077	-2.49051	-2.49364	-2808.03	-3280.72	-3767.12	-2507.07	-2990.87	-3467.37	-479.548	-480.15
50.1	-16.754	-19.3972	-22.4121	-18.3679	-21.0511	-23.6302	-2.82906	-2.63116	-3225.98	-3734.94	-4315.46	-3536.73	-4053.39	-4549.99	-544.736	-506.63
60	-19.5884	-22.43	-25.5402	-21.1334	-24.2859	-27.1002	-2.97591	-2.9834	-3771.74	-4318.91	-4917.77	-4069.23	-4676.25	-5218.14	-573.011	-574.454
70	-20.2233	-22.6804	-25.9795	-20.2238	-23.9847	-27.0251	-2.87814	-3.40063	-3893.99	-4367.11	-5002.36	-3894.09	-4618.26	-5203.67	-554.186	-654.791
80	-16.7651	-19.2324	-23.1122	-17.87	-21.2037	-24.5417	-3.17356	-3.33587	-3228.13	-3703.2	-4450.26	-3440.86	-4082.77	-4725.5	-611.069	-642.321
90	-13.6645	-17.0376	-20.2281	-13.6645	-17.0376	-20.2281	-3.28179	-3.28179	-2631.1	-3280.59	-3894.91	-2631.1	-3280.59	-3894.91	-631.908	-631.908
100	-7.57757	-10.4444	-13.9491	-10.4436	-13.9501	-15.836	-3.18575	-2.69619	-1459.06	-2011.07	-2685.89	-2010.91	-2686.1	-3049.22	-613.416	-519.152
110	-1.75159	-5.112	-8.1136	-11.3769	-14.3924	-16.9274	-3.18101	-2.77523	-337.268	-984.315	-1562.27	-2190.63	-2771.25	-3259.37	-612.503	-534.371
120	3.16136	-0.131288	-3.01612	-15.3376	-18.2242	-20.6014	-3.08874	-2.63191	608.72	-25.2795	-580.754	-2953.25	-3509.07	-3966.8	-594.737	-506.775
130	5.04376	1.95416	-0.874734	-22.0045	-24.3525	-26.4148	-2.95925	-2.20516	971.176	376.273	-168.43	-4236.96	-4689.07	-5086.17	-569.803	-424.604
140	4.32555	1.35441	-1.51721	-28.0933	-30.1065	-31.6327	-2.92138	-1.76973	832.884	260.792	-292.139	-5409.36	-5797.01	-6090.89	-562.512	-340.761
150	1.72528	-1.27869	-3.8878	-31.1571	-32.6845	-33.9097	-2.80654	-1.37632	332.202	-246.212	-748.595	-5999.29	-6293.4	-6529.32	-540.399	-265.011
160	-1.87751	-4.60905	-7.17121	-29.546	-30.6463	-31.7539	-2.64685	-1.10397	-361.514	-887.472	-1380.82	-5689.08	-5900.94	-6114.22	-509.651	-212.569
170	-5.3395	-7.85437	-10.0916	-24.317	-24.926	-26.1365	-2.37607	-0.909731	-1028.12	-1512.36	-1943.15	-4682.24	-4799.49	-5032.57	-457.513	-175.169
180	-6.62321	-9.11978	-11.6497	-17.9159	-18.3296	-19.3197	-2.51323	-0.701912	-1275.3	-1756.01	-2243.14	-3449.71	-3529.37	-3720.02	-483.922	-135.153
190	-8.72058	-10.9952	-12.7561	-11.2175	-12.7564	-13.4343	-2.01778	-1.10838	-1679.15	-2117.12	-2456.19	-2159.94	-2456.24	-2586.78	-388.523	-213.419
200	-10.4263	-13.089	-15.2123	-8.7646	-10.0477	-11.5766	-2.39299	-1.40599	-2007.59	-2520.29	-2929.13	-1687.62	-1934.69	-2229.07	-460.771	-270.723
210	-12.7878	-14.1323	-16.5959	-10.824	-10.8237	-12.7874	-1.90405	-0.981707	-2462.28	-2721.18	-3195.53	-2084.15	-2084.11	-2462.21	-366.624	-189.028
220	-15.3388	-18.0152	-20.3464	-13.8978	-16.3446	-18.672	-2.50379	-2.38711	-2953.48	-3468.83	-3917.69	-2676.03	-3147.16	-3595.3	-482.105	-459.637
230	-17.6189	-20.3827	-23.0034	-19.0703	-21.7392	-24.2235	-2.69226	-2.57662	-3392.51	-3924.7	-4429.3	-3671.98	-4185.89	-4664.24	-518.395	-496.128
240	-19.7629	-22.7584	-25.9836	-21.614	-24.5358	-27.0386	-3.11039	-2.71231	-3805.34	-4382.13	-5003.15	-4161.77	-4724.36	-5206.28	-598.905	-522.255
250	-20.2977	-22.942	-26.8589	-21.4544	-24.6698	-27.6707	-3.28063	-3.10817	-3908.31	-4417.47	-5171.69	-4131.04	-4750.18	-5328	-631.686	-598.478
260.2	-18.4498	-21.2029	-24.545	-18.4497	-22.2041	-25.3177	-3.04761	-3.434	-3552.51	-4082.62	-4726.15	-3552.5	-4275.4	-4874.93	-586.817	-661.217
270	-13.3844	-16.395	-20.0762	-14.4804	-17.8786	-21.0056	-3.3459	-3.26262	-2577.17	-3156.85	-3865.67	-2788.19	-3442.53	-4044.63	-644.253	-628.218
280.1	-8.22411	-11.399	-14.482	-10.2078	-13.4256	-16.1889	-3.12896	-2.99052	-1583.55	-2194.88	-2788.51	-1965.51	-2585.1	-3117.16	-602.481	-575.825
290	-2.23457	-5.60276	-8.69589	-11.0278	-14.2173	-16.8611	-3.23066	-2.91663	-430.266	-1078.81	-1674.39	-2123.4	-2737.54	-3246.6	-622.064	-561.597
300	2.49985	-0.885178	-3.8221	-15.0371	-17.8401	-20.3758	-3.16097	-2.66935	481.346	-170.441	-735.945	-2895.39	-3435.12	-3923.35	-608.645	-513.984
310	4.28197	1.22736	-1.6758	-21.3485	-23.8045	-26.0521	-2.97889	-2.35183	824.493	236.329	-322.676	-4110.65	-4583.57	-5016.34	-573.584	-452.845
320	3.70967	0.769071	-2.15513	-27.5128	-29.5945	-31.3252	-2.9324	-1.90619	714.297	148.085	-414.971	-5297.59	-5698.42	-6031.66	-564.634	-367.037
330	0.853034	-1.95972	-4.7702	-30.2279	-31.9185	-33.2887	-2.81162	-1.53041	164.252	-377.344	-918.502	-5820.38	-6145.9	-6409.74	-541.377	-294.68
340	-2.77457	-5.54782	-8.22977	-29.1342	-30.3276	-31.3819	-2.7276	-1.12388	-534.244	-1068.23	-1584.64	-5609.79	-5839.59	-6042.59	-525.198	-216.402
350	-6.24341	-8.96926	-11.4654	-23.8977	-24.9129	-26.0323	-2.611	-1.0673	-1202.17	-1727.03	-2207.66	-4601.5	-4796.98	-5012.51	-502.748	-205.509
360	-6.70732	-9.19985	-12.1329	-16.2952	-18.4657	-18.4656	-2.7128	-1.08522	-1291.49	-1771.43	-2336.19	-3137.64	-3555.56	-3555.56	-522.35	-208.96

## Sheet: (+)8HQ_Z_Rot
Angle	Cluster1Peak0	Cluster1Peak1	Cluster1Peak2	Cluster2Peak0	Cluster2Peak1	Cluster2Peak2	J_Cluster1	J_Cluster2	Cluster1Peak0	Cluster1Peak1	Cluster1Peak2	Cluster2Peak0	Cluster2Peak1	Cluster2Peak2	J_Cluster1	J_Cluster2
	ppm								Hz										Larmor frequency for 11B			192.55	MHz
0	-12.0796	-15.2995	-18.6422	-13.2298	-16.6277	-19.6397	-3.28131	-3.20495	-2325.92	-2945.92	-3589.55	-2547.39	-3201.67	-3781.62	-631.817	-617.114					1 ppm	192.55	Hz
10	-7.84111	-11.1661	-14.6097	-9.48068	-11.7018	-14.6103	-3.3843	-2.56483	-1509.81	-2150.03	-2813.1	-1825.5	-2253.18	-2813.22	-651.646	-493.857
20	-4.17838	-8.00366	-9.89815	-5.93081	-9.32588	-12.9983	-2.85988	-3.53376	-804.547	-1541.1	-1905.89	-1141.98	-1795.7	-2502.83	-550.671	-680.425
30	-2.05905	-4.58737	-9.28335	-3.29358	-8.02341	-9.98198	-3.61215	-3.3442	-396.47	-883.298	-1787.51	-634.178	-1544.91	-1922.03	-695.52	-643.925
40	-2.47378	-3.97342	-5.43809	-3.33713	-4.72931	-6.4006	-1.48216	-1.53173	-476.326	-765.082	-1047.1	-642.565	-910.628	-1232.44	-285.389	-294.935
50	-6.381	-4.76307	-3.54646	-2.63396	-1.55321	0.129951	1.41727	1.38196	-1228.66	-917.129	-682.872	-507.169	-299.071	25.022	272.895	266.096
60	-10.7782	-8.17271	-4.4162	0.90898	3.77423	6.12401	3.18098	2.60751	-2075.33	-1573.65	-850.339	175.024	726.727	1179.18	612.497	502.077
70	-13.8848	-9.57546	-4.83835	2.59757	6.16992	9.89208	4.52321	3.64726	-2673.51	-1843.76	-931.624	500.163	1188.02	1904.72	870.944	702.279
80	-15.087	-9.75009	-4.17994	1.89899	6.05652	10.6872	5.45355	4.39412	-2905.01	-1877.38	-804.847	365.65	1166.18	2057.82	1050.08	846.087
90	-14.6476	-8.88644	-2.4144	-0.921218	3.51214	8.06542	6.11661	4.49332	-2820.4	-1711.08	-464.893	-177.381	676.263	1553	1177.75	865.188
100	-12.693	-6.88432	-0.890428	-5.8077	-1.97942	2.85265	5.90128	4.33017	-2444.03	-1325.58	-171.452	-1118.27	-381.137	549.277	1136.29	833.775
110	-11.6809	-6.09624	-1.10183	-11.69	-8.77404	-5.08396	5.28953	3.30301	-2249.15	-1173.83	-212.158	-2250.91	-1689.44	-978.916	1018.5	635.995
120.1	-11.5102	-7.53744	-3.26653	-18.0519	-16.0519	-13.2243	4.12184	2.41383	-2216.29	-1451.33	-628.97	-3475.9	-3090.8	-2546.33	793.659	464.783
130	-13.5009	-11.1801	-8.4169	-22.2337	-21.4808	-20.1317	2.54199	1.05101	-2599.59	-2152.73	-1620.67	-4281.1	-4136.12	-3876.36	489.459	202.371
140	-16.3724	-15.305	-14.2183	-23.5037	-24.1253	-24.1254	1.07702	-0.310837	-3152.5	-2946.98	-2737.74	-4525.63	-4645.33	-4645.34	207.38	-59.8516
150	-20.3349	-19.9325	-19.1336	-22.8556	-24.4843	-25.7074	0.600639	-1.42592	-3915.48	-3837.99	-3684.18	-4400.85	-4714.45	-4949.97	115.653	-274.561
160	-19.5963	-20.3762	-22.6031	-21.8628	-23.8752	-24.8152	-1.50343	-1.47618	-3773.26	-3923.43	-4352.23	-4209.69	-4597.17	-4778.16	-289.485	-284.238
170	-16.5277	-19.4673	-22.4783	-18.436	-21.3528	-23.9379	-2.9753	-2.75098	-3182.41	-3748.42	-4328.2	-3549.85	-4111.48	-4609.25	-572.895	-529.701
180	-12.1764	-15.2025	-19.1224	-13.585	-17.1647	-20.4837	-3.47301	-3.44935	-2344.57	-2927.25	-3682.03	-2615.79	-3305.05	-3944.13	-668.728	-664.172
190	-9.09861	-12.0234	-15.2564	-10.3963	-13.677	-16.666	-3.07888	-3.13487	-1751.94	-2315.1	-2937.61	-2001.8	-2633.5	-3209.04	-592.838	-603.619
200	-5.17628	-9.26497	-11.2748	-7.62051	-9.46981	-13.7591	-3.04928	-3.06928	-996.692	-1783.97	-2170.97	-1467.33	-1823.41	-2649.31	-587.138	-590.99
210	-3.11008	-5.71308	-8.73354	-4.47385	-7.22539	-9.86489	-2.81173	-2.69552	-598.847	-1100.05	-1681.64	-861.439	-1391.25	-1899.48	-541.398	-519.023
220	-2.97686	-4.34119	-5.20852	-3.69352	-4.75414	-5.99736	-1.11583	-1.15192	-573.194	-835.896	-1002.9	-711.186	-915.409	-1154.79	-214.853	-221.802
230	-7.43674	-6.11697	-4.26434	-1.77459	-0.401075	0.769111	1.5862	1.27185	-1431.94	-1177.82	-821.1	-341.698	-77.227	148.092	305.423	244.895
240	-12.1453	-9.72148	-5.90869	1.97125	4.65529	6.76949	3.11829	2.39912	-2338.57	-1871.87	-1137.72	379.565	896.377	1303.47	600.428	461.951
250	-14.4759	-10.2499	-5.80116	3.66573	7.00207	10.2151	4.33735	3.2747	-2787.33	-1973.62	-1117.01	705.836	1348.25	1966.92	835.157	630.544
260	-15.9951	-10.8815	-5.46864	2.71028	6.42802	10.7128	5.26321	4.00124	-3079.85	-2095.24	-1052.99	521.865	1237.71	2062.74	1013.43	770.439
270	-15.2077	-9.57297	-3.79926	-0.348956	4.02117	8.63081	5.7042	4.48988	-2928.23	-1843.28	-731.547	-67.1914	774.277	1661.86	1098.34	864.527
280	-13.387	-7.33896	-1.95323	-5.38374	-1.06536	3.05585	5.71689	4.2198	-2577.67	-1413.12	-376.095	-1036.64	-205.136	588.405	1100.79	812.522
290	-11.7733	-6.84785	-1.39964	-11.7733	-8.93414	-5.0936	5.18683	3.33985	-2266.95	-1318.55	-269.501	-2266.95	-1720.27	-980.772	998.723	643.088
300	-11.4905	-7.61142	-3.41017	-17.4951	-15.7494	-13.2086	4.04015	2.14328	-2212.49	-1465.58	-656.628	-3368.69	-3032.55	-2543.31	777.93	412.688
310	-12.8572	-10.6222	-8.01913	-21.2501	-20.584	-19.4408	2.41905	0.904641	-2475.66	-2045.31	-1544.08	-4091.7	-3963.46	-3743.32	465.788	174.189
320	-15.7313	-15.0122	-13.8841	-22.6835	-23.2475	-23.5056	0.923604	-0.41107	-3029.07	-2890.59	-2673.39	-4367.7	-4476.3	-4526	177.84	-79.1515
330	-19.1209	-19.1209	-18.1906	-21.7049	-23.4845	-24.7552	0.465164	-1.52519	-3681.73	-3681.73	-3502.6	-4179.27	-4521.93	-4766.62	89.5673	-293.675
340.1	-18.4991	-19.0582	-21.1027	-21.1028	-22.6455	-23.5908	-1.30181	-1.24402	-3562	-3669.65	-4063.32	-4063.34	-4360.38	-4542.41	-250.663	-239.537
350	-15.2603	-18.2748	-21.5398	-16.9428	-19.983	-22.866	-3.13977	-2.96161	-2938.37	-3518.82	-4147.49	-3262.34	-3847.73	-4402.85	-604.563	-570.258
360	-12.1388	-15.4601	-18.9724	-12.9398	-16.6117	-19.7608	-3.41682	-3.4105	-2337.32	-2976.85	-3653.14	-2491.55	-3198.59	-3804.93	-657.908	-656.692
